# Supplementary material for: Identification and Protective Efficacy of Eimeria tenella Rhoptry Kinase Family Protein 17
Source: Animals (Basel). 2022 Feb 23;12(5):556. doi: 10.3390/ani12050556 (PMC8908856; doi:10.3390/ani12050556)
Supplement: Supplementary file 1 [file animals-12-00556-s001.zip]

Archive with 1 entries (1 files):
- animals-1552756-supplementary.pdf
